# Supplementary material for: Assessment Tools to Examine Illness Understanding in Patients with Advanced Cancer: A Systematic Review of Randomized Clinical Trials
Source: Cancers (Basel). 2025 Jan 24;17(3):385. doi: 10.3390/cancers17030385 (PMC11816152; doi:10.3390/cancers17030385)
Supplement: Supplementary file 1 [file cancers-17-00385-s001.zip]

Archive with 1 entries (1 files):
- cancers-3379995-supplementary.pdf
